# Supplementary material for: Stigma and Discrimination towards People Living with HIV in the Context of Families, Communities, and Healthcare Settings: A Qualitative Study in Indonesia
Source: Int J Environ Res Public Health. 2021 May 19;18(10):5424. doi: 10.3390/ijerph18105424 (PMC8159085; doi:10.3390/ijerph18105424)
Supplement: Supplementary file 1 [file ijerph-18-05424-s001.zip]

Archive with 1 entries (1 files):
- ijerph-1218374-supplementary.pdf
